# Supplementary material for: Determining the Pharmacokinetic Properties of Two Different Doses of Meloxicam in Barred Owls (Strix varia)
Source: Animals (Basel). 2024 Oct 26;14(21):3086. doi: 10.3390/ani14213086 (PMC11545717; doi:10.3390/ani14213086)
Supplement: Supplementary file 1 [file animals-14-03086-s001.zip]

Archive with 1 entries (1 files):
- animals-3265246-supplementary.pdf
